# Supplementary material for: Dual-Functional Solar-to-Steam Generation and SERS Detection Substrate Based on Plasmonic Nanostructure
Source: Nanomaterials (Basel). 2023 Mar 10;13(6):1003. doi: 10.3390/nano13061003 (PMC10054297; doi:10.3390/nano13061003)
Supplement: Supplementary file 1 [file nanomaterials-13-01003-s001.zip]

Archive with 1 entries (1 files):
- nanomaterials-2225687-supplementary.pdf
